# Supplementary material for: Analysis of Circulating Tumour Cells in Early-Stage Uveal Melanoma: Evaluation of Tumour Marker Expression to Increase Capture
Source: Cancers (Basel). 2021 Nov 28;13(23):5990. doi: 10.3390/cancers13235990 (PMC8657240; doi:10.3390/cancers13235990)
Supplement: Supplementary file 1 [file cancers-13-05990-s001.zip]

Archive with 1 entries (1 files):
- cancers-1475663-supplementary.pdf
